# Supplementary material for: CircRNA-5335 Regulates the Differentiation and Proliferation of Sheep Preadipocyte via the miR-125a-3p/STAT3 Pathway
Source: Vet Sci. 2024 Feb 4;11(2):70. doi: 10.3390/vetsci11020070 (PMC10891738; doi:10.3390/vetsci11020070)
Supplement: Supplementary file 1 [file vetsci-11-00070-s001.zip]

Archive with 1 entries (1 files):
- vetsci-2770365-supplementary.pdf
